# Supplementary material for: Gain efficiency with streamlined and automated data processing: Examples from high-throughput monoclonal antibody production
Source: PLoS One. 2025 Jul 1;20(7):e0326678. doi: 10.1371/journal.pone.0326678 (PMC12212921; doi:10.1371/journal.pone.0326678)
Supplement: S1 Table — Three PCR reactions are performed per chain. PCR1 and PCR2 are performed with forward and reverse primer mixes. PCR3 is performed with specific primer pairs selected from 69 individual primers. The selection is based on sequencing results of the second PCR amplification and identification of used V(D)J alleles. See the attached Table S1.xlsx file. Refer also to Fig 2. (XLSX) [file pone.0326678.s008.xlsx]

## Sheet: Sheet1
used for	for chain	fwd/rev	primer mix	Short name	Primer designation	Primer Sequence (5' – 3')	reference
PCR1	Heavy	fwd	H5 PM1	H5 1-1	5′ L-VH 1	ACAGGTGCCCACTCCCAGGTGCAG	Tiller et al. J Immunol Methods 2008
PCR1	Heavy	fwd		H5 1-2	5′ L-VH 3	AAGGTGTCCAGTGTGARGTGCAG	Tiller et al. J Immunol Methods 2008
PCR1	Heavy	fwd		H5 1-3	5′ L-VH 4/6	CCCAGATGGGTCCTGTCCCAGGTGCAG	Tiller et al. J Immunol Methods 2008
PCR1	Heavy	fwd		H5 1-4	5′ L-VH 5	CAAGGAGTCTGTTCCGAGGTGCAG	Tiller et al. J Immunol Methods 2008
PCR1	Heavy	fwd		H5 1-5	VH3 Leader-A	TAAAAGGTGTCCAGTGT	Murugan et al. Eur J Immunol 2015
PCR1	Heavy	fwd		H5 1-6	IGHV1,7-X1	ATGGACTGGACCTGGAG	Murugan et al. Eur J Immunol 2015
PCR1	Heavy	fwd		H5 1-7	IGHV1-X1-041	TCCTCTTTGTGGTGGCAGCAGC	Murugan et al. Eur J Immunol 2015
PCR1	Heavy	fwd		H5 1-8	IGHV2-X1‐036	TCCACGCTCCTGCTRCTGAC	Murugan et al. Eur J Immunol 2015
PCR1	Heavy	fwd		H5 1-9	RM-IGHV4-­X1	ATGAAACACCTGTGGTTCTTCC	Murugan et al. Eur J Immunol 2015
PCR1	Heavy	rev	H3 PM1	H3 1-1	3′ Cμ CH outer	GGAAGGAAGTCCTGTGCGAGGC	Tiller et al. J Immunol Methods 2008
PCR1	Heavy	rev		H3 1-2	3′ Cγ CH1	GGAAGGTGTGCACGCCGCTGGTC	Tiller et al. J Immunol Methods 2008
PCR1	Heavy	rev		H3 1-3	3' Ca CH1	TGGGAAGTTTCTGGCGGTCACG	Tiller et al. J Immunol Methods 2008
PCR1	Light Kappa	fwd	K5 PM1	K5 1-1	5' L Vk 1/2	ATGAGGSTCCCYGCTCAGCTGCTGG	Tiller et al. J Immunol Methods 2008
PCR1	Light Kappa	fwd		K5 1-2	5' L Vk 3	CTCTTCCTCCTGCTACTCTGGCTCCCAG	Tiller et al. J Immunol Methods 2008
PCR1	Light Kappa	fwd		K5 1-3	5' L Vk 4	ATTTCTCTGTTGCTCTGGATCTCTG	Tiller et al. J Immunol Methods 2008
PCR1	Light Kappa	rev	K3 PM1	K3 1	3' Ck 543	GTTTCTCGTAGTCTGCTTTGCTCA	Tiller et al. J Immunol Methods 2008
PCR1	Light Lambda	fwd	L5 PM1	L5 1-1	5' L Vl 1	GGTCCTGGGCCCAGTCTGTGCTG	Tiller et al. J Immunol Methods 2008
PCR1	Light Lambda	fwd		L5 1-2	5' L Vl 2	GGTCCTGGGCCCAGTCTGCCCTG	Tiller et al. J Immunol Methods 2008
PCR1	Light Lambda	fwd		L5 1-3	5' L Vl 3	GCTCTGTGACCTCCTATGAGCTG	Tiller et al. J Immunol Methods 2008
PCR1	Light Lambda	fwd		L5 1-4	5' L Vl 4/5	GGTCTCTCTCSCAGCYTGTGCTG	Tiller et al. J Immunol Methods 2008
PCR1	Light Lambda	fwd		L5 1-5	5' L Vl 6	GTTCTTGGGCCAATTTTATGCTG	Tiller et al. J Immunol Methods 2008
PCR1	Light Lambda	fwd		L5 1-6	5' L Vl 7	GGTCCAATTCYCAGGCTGTGGTG	Tiller et al. J Immunol Methods 2008
PCR1	Light Lambda	fwd		L5 1-7	5' L Vl 8	GAGTGGATTCTCAGACTGTGGTG	Tiller et al. J Immunol Methods 2008
PCR1	Light Lambda	rev	L3 PM 1	L3 1/4	3' Cl	CACCAGTGTGGCCTTGTTGGCTTG	Tiller et al. J Immunol Methods 2008
PCR2	Heavy	fwd	H5 PM2	H5 2-Pan	RMX2-A	AGGTGCAGCTGCTGGAGTCKGG	Murugan et al. Eur J Immunol 2015
PCR2	Heavy	rev	H3 PM2	H3 2-1	3′ Cμ CH1	GGGAATTCTCACAGGAGACGA	Tiller et al. J Immunol Methods 2008
PCR2	Heavy	rev		H3 2/4-2	3′ IgG (internal)	GTTCGGGGAAGTAGTCCTTGAC	Tiller et al. J Immunol Methods 2008
PCR2	Heavy	rev		H3 2-3	3' Ca CH1-2	GTCCGCTTTCGCTCCAGGTCACACT	Tiller et al. J Immunol Methods 2008
PCR2	Light Kappa	fwd	K5 PM2	K5 2	5' Pan Vk	ATGACCCAGWCTCCABYCWCCCTG	Tiller et al. J Immunol Methods 2008
PCR2	Light Kappa	rev	K3 PM2	K3 2/4	3' Ck 494	GTGCTGTCCTTGCTGTCCTGCT	Tiller et al. J Immunol Methods 2008
PCR2	Light Lambda	fwd	L5 PM2	L5 2/3-1	5' AgeI Vl1	CTGCTACCGGTTCCTGGGCCCAGTCTGTGCTGACKCAG	Tiller et al. J Immunol Methods 2008
PCR2	Light Lambda	fwd		L5 2/3-2	5' AgeI Vl2	CTGCTACCGGTTCCTGGGCCCAGTCTGCCCTGACTCAG	Tiller et al. J Immunol Methods 2008
PCR2	Light Lambda	fwd		L5 2/3-3	5' AgeI Vl3	CTGCTACCGGTTCTGTGACCTCCTATGAGCTGACWCAG	Tiller et al. J Immunol Methods 2008
PCR2	Light Lambda	fwd		L5 2/3-4	5' AgeI Vl4/5	CTGCTACCGGTTCTCTCTCSCAGCYTGTGCTGACTCA	Tiller et al. J Immunol Methods 2008
PCR2	Light Lambda	fwd		L5 2/3-5	5' AgeI Vl6	CTGCTACCGGTTCTTGGGCCAATTTTATGCTGACTCAG	Tiller et al. J Immunol Methods 2008
PCR2	Light Lambda	fwd		L5 2/3-6	5' AgeI Vl7/8	CTGCTACCGGTTCCAATTCYCAGRCTGTGGTGACYCAG	Tiller et al. J Immunol Methods 2008
PCR2	Light Lambda	rev	L3 PM2	L3 2/3	3' XhoI Cl	CTCCTCACTCGAGGGYGGGAACAGAGTG	Tiller et al. J Immunol Methods 2008
PCR3	Heavy	fwd	n.a.	H5 2/3-1		ATCCTTTTTCTAGTAGCAA CTGCAACCGGTGTACATTCCCAGGTGCAGCTGGTGCAG	Kreye et al. Cell 2020
PCR3	Heavy	fwd	n.a.	H5 3-7		ATCCTTTTTCTAGTAGCAA CTGCAACCGGTGTACATTCCCAGGTTCAGCTGGTGCAG	Kreye et al. Cell 2020
PCR3	Heavy	fwd	n.a.	H5 3-8		ATCCTTTTTCTAGTAGCAA CTGCAACCGGTGTACATTCCCAGGTCCAGCTGGTACAG	Kreye et al. Cell 2020
PCR3	Heavy	fwd	n.a.	H5 2/3-2		ATCCTTTTTCTAGTAGCAA CTGCAACCGGTGTACATTCCGAGGTGCAGCTGGTGCAG	Kreye et al. Cell 2020
PCR3	Heavy	fwd	n.a.	H5 2/3-3		ATCCTTTTTCTAGTAGCAA CTGCAACCGGTGTACATTCTGAGGTGCAGCTGGTGGAG	Kreye et al. Cell 2020
PCR3	Heavy	fwd	n.a.	H5 3-9		ATCCTTTTTCTAGTAGCAA CTGCAACCGGTGTACATTCTGAAGTGCAGCTGGTGGAG	Kreye et al. Cell 2020
PCR3	Heavy	fwd	n.a.	H5 2/3-4		ATCCTTTTTCTAGTAGCAA CTGCAACCGGTGTACATTCTGAGGTGCAGCTGTTGGAG	Kreye et al. Cell 2020
PCR3	Heavy	fwd	n.a.	H5 3-10		ATCCTTTTTCTAGTAGCAA CTGCAACCGGTGTACATTCTCAGGTGCAGCTGGTGGAG	Kreye et al. Cell 2020
PCR3	Heavy	fwd	n.a.	H5 2/3-5		ATCCTTTTTCTAGTAGCAA CTGCAACCGGTGTACATTCCCAGGTGCAGCTGCAGGAG	Kreye et al. Cell 2020
PCR3	Heavy	fwd	n.a.	H5 2/3-6		ATCCTTTTTCTAGTAGCAA CTGCAACCGGTGTACATTCCCAGGTGCAGCTACAGCAGTG	Kreye et al. Cell 2020
PCR3	Heavy	fwd	n.a.	H5 3-11		ATCCTTTTTCTAGTAGCAA CTGCAACCGGTGTACATTCCCAGCTGCAGCTGCAGGAG	Kreye et al. Cell 2020
PCR3	Heavy	fwd	n.a.	H5 3-12		ATCCTTTTTCTAGTAGCAA CTGCAACCGGTGTACATTCCCAGGTACAGCTGCAGCAG	Kreye et al. Cell 2020
PCR3	Heavy	fwd	n.a.	H5 3-13		ATCCTTTTTCTAGTAGCAA CTGCAACCGGTGTACATTCTCAGGTGCAGCTGGTGCAATCTGG	Kreye et al. Cell 2020
PCR3	Heavy	fwd	n.a.	H5 3-14		ATCCTTTTTCTAGTAGCAA CTGCAACCGGTGTACATTCCGAAGTGCAGCTGGTGCAG	Kreye et al. Cell 2020
PCR3	Heavy	fwd	n.a.	H5 3-15		ATCCTTTTTCTAGTAGCAA CTGCAACCGGTGTACATTCCCAGGTCCAGCTTGTGCAG	Kreye et al. Cell 2020
PCR3	Heavy	fwd	n.a.	H5 3-16		ATCCTTTTTCTAGTAGCAA CTGCAACCGGTGTACATTCCCAGGTCCAGCTGGTGCAG	Kreye et al. Cell 2020
PCR3	Heavy	fwd	n.a.	H5 3-17		ATCCTTTTTCTAGTAGCAA CTGCAACCGGTGTACATTCCCAGATGCAGCTGGTGCAG	This paper
PCR3	Heavy	fwd	n.a.	H5 3-18		ATCCTTTTTCTAGTAGCAA CTGCAACCGGTGTACATTCCCAAATGCAGCTGGTGCAG	This paper
PCR3	Heavy	fwd	n.a.	H5 3-19		ATCCTTTTTCTAGTAGCAA CTGCAACCGGTGTACATTCCCAGATCACCTTGAAGGAG	This paper
PCR3	Heavy	fwd	n.a.	H5 3-20		ATCCTTTTTCTAGTAGCAA CTGCAACCGGTGTACATTCCCAGGTCACCTTGAAGGAG	This paper
PCR3	Heavy	fwd	n.a.	H5 3-21		ATCCTTTTTCTAGTAGCAA CTGCAACCGGTGTACATTCCCAGGTCACCTTGAGGGAG	This paper
PCR3	Heavy	fwd	n.a.	H5 3-22		ATCCTTTTTCTAGTAGCAA CTGCAACCGGTGTACATTCCCGGGTCACCTTGAGGGAG	This paper
PCR3	Heavy	fwd	n.a.	H5 3-23		ATCCTTTTTCTAGTAGCAA CTGCAACCGGTGTACATTCTCAGGTGCAGCTGTTGGAG	This paper
PCR3	Heavy	fwd	n.a.	H5 3-24		ATCCTTTTTCTAGTAGCAA CTGCAACCGGTGTACATTCTGAGGTGCATCTGGTGGAG	This paper
PCR3	Heavy	fwd	n.a.	H5 3-25		ATCCTTTTTCTAGTAGCAA CTGCAACCGGTGTACATTCTCAGGTGCAGCTGGTGGAC	This paper
PCR3	Heavy	fwd	n.a.	H5 3-26		ATCCTTTTTCTAGTAGCAA CTGCAACCGGTGTACATTCCCAGGTGCAGCTGCAGGAC	This paper
PCR3	Heavy	fwd	n.a.	H5 3-27		ATCCTTTTTCTAGTAGCAA CTGCAACCGGTGTACATTCCCAGGTGCGGCTGCAGGAG	This paper
PCR3	Heavy	fwd	n.a.	H5 3-28		ATCCTTTTTCTAGTAGCAA CTGCAACCGGTGTACATTCCCGGCTGCAGCTGCAGGAG	This paper
PCR3	Heavy	fwd	n.a.	H5 3-29		ATCCTTTTTCTAGTAGCAA CTGCAACCGGTGTACATTCTCTGCAGCTGGTGCAGTCT	This paper
PCR3	Heavy	rev	n.a.	H3 3-1		GGAAGACCGATGGGCCCTTG GTCGACGCTGAGGAGACGGTGACCAG	Kreye et al. Cell 2020
PCR3	Heavy	rev	n.a.	H3 3-2		GGAAGACCGATGGGCCCTTG GTCGACGCTGAAGAGACGGTGACCATTG	Kreye et al. Cell 2020
PCR3	Heavy	rev	n.a.	H3 3-3		GGAAGACCGATGGGCCCTTG GTCGACGCTGAGGAGACGGTGACCGTG	Kreye et al. Cell 2020
PCR3	Light Kappa	fwd	n.a.	K5 3-1		ATCCTTTTTCTAGTAGCAA CTGCAACCGGTGTACATTCTGACATCCAGATGACCCAGTC	Kreye et al. Cell 2020
PCR3	Light Kappa	fwd	n.a.	K5 3-2		ATCCTTTTTCTAGTAGCAA CTGCAACCGGTGTACATTCAGACATCCAGTTGACCCAGTCT	Kreye et al. Cell 2020
PCR3	Light Kappa	fwd	n.a.	K5 3-3		ATCCTTTTTCTAGTAGCAA CTGCAACCGGTGTACATTGTGCCATCCGGATGACCCAGTC	Kreye et al. Cell 2020
PCR3	Light Kappa	fwd	n.a.	K5 3-4		ATCCTTTTTCTAGTAGCAA CTGCAACCGGTGTACATGGGGATATTGTGATGACCCAGAC	Kreye et al. Cell 2020
PCR3	Light Kappa	fwd	n.a.	K5 3-5		ATCCTTTTTCTAGTAGCAA CTGCAACCGGTGTACATGGGGATATTGTGATGACTCAGTC	Kreye et al. Cell 2020
PCR3	Light Kappa	fwd	n.a.	K5 3-6		ATCCTTTTTCTAGTAGCAA CTGCAACCGGTGTACATGGGGATGTTGTGATGACTCAGTC	Kreye et al. Cell 2020
PCR3	Light Kappa	fwd	n.a.	K5 3-7		ATCCTTTTTCTAGTAGCAA CTGCAACCGGTGTACATTCAGAAATTGTGTTGACACAGTC	Kreye et al. Cell 2020
PCR3	Light Kappa	fwd	n.a.	K5 3-8		ATCCTTTTTCTAGTAGCAA CTGCAACCGGTGTACATTCAGAAATAGTGATGACGCAGTC	Kreye et al. Cell 2020
PCR3	Light Kappa	fwd	n.a.	K5 3-9		ATCCTTTTTCTAGTAGCAA CTGCAACCGGTGTACATTCAGAAATTGTGTTGACGCAGTCT	Kreye et al. Cell 2020
PCR3	Light Kappa	fwd	n.a.	K5 3-10		ATCCTTTTTCTAGTAGCAA CTGCAACCGGTGTACATTCGGACATCGTGATGACCCAGTC	Kreye et al. Cell 2020
PCR3	Light Kappa	fwd	n.a.	K5 3-11		ATCCTTTTTCTAGTAGCAA CTGCAACCGGTGTACATTGTGTCATCTGGATGACCCAGTC	Kreye et al. Cell 2020
PCR3	Light Kappa	fwd	n.a.	K5 3-12		ATCCTTTTTCTAGTAGCAA CTGCAACCGGTGTACATTCTGCCATCCAGTTGACCCAGTC	Kreye et al. Cell 2020
PCR3	Light Kappa	fwd	n.a.	K5 3-13		ATCCTTTTTCTAGTAGCAA CTGCAACCGGTGTACATTCTGCCATCCAGATGACCCAGTC	This paper
PCR3	Light Kappa	fwd	n.a.	K5 3-14		ATCCTTTTTCTAGTAGCAA CTGCAACCGGTGTACATTGTGCCATCTGGATGACCCAGTC	This paper
PCR3	Light Kappa	fwd	n.a.	K5 3-15		ATCCTTTTTCTAGTAGCAA CTGCAACCGGTGTACATGGGGAGATTGTGATGACCCAGAC	This paper
PCR3	Light Kappa	fwd	n.a.	K5 3-16		ATCCTTTTTCTAGTAGCAA CTGCAACCGGTGTACATTCAGAAATTGTAATGACACAGTC	This paper
PCR3	Light Kappa	fwd	n.a.	K5 3-17		ATCCTTTTTCTAGTAGCAA CTGCAACCGGTGTACATTCAGAAACGACACTCACGCAGTC	This paper
PCR3	Light Kappa	fwd	n.a.	K5 3-18		ATCCTTTTTCTAGTAGCAA CTGCAACCGGTGTACATTCAGAAATTGTGCTGACTCAGTCT	This paper
PCR3	Light Kappa	fwd	n.a.	K5 3-19		ATCCTTTTTCTAGTAGCAA CTGCAACCGGTGTACATTCTGCCATCCGGATGACCCAGTC	This paper
PCR3	Light Kappa	rev	n.a.	K3 3-1		AAGACAGATGGTGCA GCCACCGTACGTTTGATYTCCACCTTGGTC	Kreye et al. Cell 2020
PCR3	Light Kappa	rev	n.a.	K3 3-2		AAGACAGATGGTGCA GCCACCGTACGTTTGATCTCCAGCTTGGTC	Kreye et al. Cell 2020
PCR3	Light Kappa	rev	n.a.	K3 3-3		AAGACAGATGGTGCA GCCACCGTACGTTTGATATCCACTTTGGTC	Kreye et al. Cell 2020
PCR3	Light Kappa	rev	n.a.	K3 3-4		AAGACAGATGGTGCA GCCACCGTACGTTTAATCTCCAGTCGTGTC	Kreye et al. Cell 2020
PCR3	Light Lambda	fwd	n.a.	L5 2/3-1		ATCCTTTTTCTAGTAGCAA CTGCA ACCGGTTCCTGGGCCCAGTCTGTGCTGACKCAG	Kreye et al. Cell 2020
PCR3	Light Lambda	fwd	n.a.	L5 2/3-2		ATCCTTTTTCTAGTAGCAA CTGCA ACCGGTTCCTGGGCCCAGTCTGCCCTGACTCAG	Kreye et al. Cell 2020
PCR3	Light Lambda	fwd	n.a.	L5 2/3-3		ATCCTTTTTCTAGTAGCAA CTGCA ACCGGTTCTGTGACCTCCTATGAGCTGACWCAG	Kreye et al. Cell 2020
PCR3	Light Lambda	fwd	n.a.	L5 2/3-4		ATCCTTTTTCTAGTAGCAA CTGCA ACCGGTTCTCTCTCSCAGCYTGTGCTGACTCA	Kreye et al. Cell 2020
PCR3	Light Lambda	fwd	n.a.	L5 2/3-5		ATCCTTTTTCTAGTAGCAA CTGCA ACCGGTTCTTGGGCCAATTTTATGCTGACTCAG	Kreye et al. Cell 2020
PCR3	Light Lambda	fwd	n.a.	L5 2/3-6		ATCCTTTTTCTAGTAGCAA CTGCA ACCGGTTCCAATTCYCAGRCTGTGGTGACYCAG	Kreye et al. Cell 2020
PCR3	Light Lambda	fwd	n.a.	L5 3-7		ATCCTTTTTCTAGTAGCAA CTGCA ACCGGTTCCTGGGCCCAGTCTGTCGTGACKCAG	This paper
PCR3	Light Lambda	fwd	n.a.	L5 3-8		ATCCTTTTTCTAGTAGCAA CTGCA ACCGGTTCTGTGACCTCTTCTGAGCTGACWCAG	This paper
PCR3	Light Lambda	fwd	n.a.	L5 3-9		ATCCTTTTTCTAGTAGCAA CTGCA ACCGGTTCTGTGACCTCCTATGTGCTGACWCAG	This paper
PCR3	Light Lambda	fwd	n.a.	L5 3-10		ATCCTTTTTCTAGTAGCAA CTGCA ACCGGTTCTGTGACCTCCTATGAGCTGATGCAG	This paper
PCR3	Light Lambda	fwd	n.a.	L5 3-11		ATCCTTTTTCTAGTAGCAA CTGCA ACCGGTTCTCTCTCSCTGCYTGTGCTGACTCA	This paper
PCR3	Light Lambda	fwd	n.a.	L5 3-12		ATCCTTTTTCTAGTAGCAA CTGCA ACCGGTTCTCTCTCSCAGGCTGTGCTGACTCA	This paper
PCR3	Light Lambda	fwd	n.a.	L5 3-13		ATCCTTTTTCTAGTAGCAA CTGCA ACCGGTTCTCTCTCSCAGGCAGGGCTGACTCA	This paper
PCR3	Light Lambda	rev	n.a.	L3 2/3		TGTTGGCTTGAAG CTCCTCACTCGAGGGYGGGAACAGAGTG	Kreye et al. Cell 2020
